# Supplementary material for: A non-avian dinosaur with a streamlined body exhibits potential adaptations for swimming
Source: Commun Biol. 2022 Dec 1;5:1185. doi: 10.1038/s42003-022-04119-9 (PMC9715538; doi:10.1038/s42003-022-04119-9)
Supplement: Supplementary file 4 — Supplementary Data 1 [file 42003_2022_4119_MOESM4_ESM.txt]

Natovenator_polydontus	?0000?11000000100?1011000011101011000?000101?001000011?00??01001???????0000010?00010??10?0???1?01?00010????1?1?010???0??1?????0?????1???????1?00??0?00010000011000?00??000???100?1???00?00?0?101?00??01?00100111100010011000?1??0?00?000010?01000???00????1?1??????????????????0??0???????0?????000???11???110???001?0??1?01?????0?0??????1?????????011??????10??10??000?1?000??0??0?0??1??0?0??????????????????????????????????????????????0????????????????????????01?0???11?01??1??1?1???????11????10??????0?????0????01???????????00??1??0?0?0110??01?1?????1?11??1?100?0???011?0?0?001????1????10???0???0??1????010??0???0?0?????001?0?00???1??0??0????10?????00000????0???0?10?0??????????1?00??1??0???0??0??0??00001???000?11110100???0??000??1????00???1?0?0?????????0000?0??0001??????0?????0??0?0??1????1???0?1??1?1??10??01????00?1?0101?10?0??00?00???0???0?0???????00?10?????0??1???00???10??????10?0??1?0???????1???0?0??????????????0?1??????000???1?????????????010?0?0??0?????0??1????????????010?????????0????11??1???10????0???0?????0000000???????????0????11???00???011??????????????011??1???0???0?01?01??00?10???1????0?00?????0????00??0??0????10????0?1?????????01????1?1???0?0?1????0???????0????0????0?00?1??1??0??????????10?1100000?0????0???00???????????0000?????????0??????0????0??00001????????0?0??????????00?????????00???1????0010???00??1?0101000???????????1?00???00?01??000?1?0?????0????????????0???????0???00??0?00?????1??1??????0110???????0?0?01?1??1??00111010??????????????0??0?????0?0????????????????0??????11?0??100?0?0???1??0??0????0????0?????????01?00?10????0??01?1????????0?0?0???????????0?1?????????????10??????0??00?1?0??00????10?0?????????0??????????01??00??11?0010?0??????0?10?001?????1??010?????????10?0???????????11?0??00?1?0?000?10000?0???01100000?101?0?1???????????01?????10??00??1????001??11??????????
